# Supplementary material for: Role of Polyphosphate as an Inorganic Chaperone to Prevent Protein Aggregation Under Copper Stress in Saccharolobus solfataricus
Source: Microorganisms. 2024 Dec 18;12(12):2627. doi: 10.3390/microorganisms12122627 (PMC11677633; doi:10.3390/microorganisms12122627)
Supplement: Supplementary file 1 [file microorganisms-12-02627-s001.zip]

Archive with 1 entries (1 files):
- microorganisms-3340023-supplementary.pdf
